# Supplementary material for: Inverted U-Shaped Relationship between Obesity Parameters and Bone Mineral Density in Korean Adolescents
Source: J Clin Med. 2023 Sep 9;12(18):5869. doi: 10.3390/jcm12185869 (PMC10532009; doi:10.3390/jcm12185869)
Supplement: Supplementary file 1 [file jcm-12-05869-s001.zip]

Archive with 1 entries (1 files):
- jcm-2563678-supplementary.pdf
